# Supplementary material for: Adsorption and Electropolymerization of p-Aminophenol Reduces Reproducibility of Electrochemical Immunoassays
Source: Molecules. 2022 Sep 16;27(18):6046. doi: 10.3390/molecules27186046 (PMC9501838; doi:10.3390/molecules27186046)
Supplement: Supplementary file 1 [file molecules-27-06046-s001.zip]

Archive with 1 entries (1 files):
- molecules-1907168-supplementary.pdf
